# Supplementary material for: A Cluster of Risks: Correlates of Energy Drink Consumption with Smoking, Diet, and Burnout in the Polish Adult Population
Source: Nutrients. 2025 Nov 28;17(23):3747. doi: 10.3390/nu17233747 (PMC12693943; doi:10.3390/nu17233747)
Supplement: Supplementary file 1 [file nutrients-17-03747-s001.zip]

Archive with 1 entries (1 files):
- nutrients-3951272-supplementary.pdf
